# Supplementary material for: The Effects of Active Methamphetamine Use Disorder and Regular Sports Activities on Brain Volume in Adolescents
Source: J Clin Med. 2025 Jul 23;14(15):5212. doi: 10.3390/jcm14155212 (PMC12347424; doi:10.3390/jcm14155212)
Supplement: Supplementary file 1 [file jcm-14-05212-s001.zip]

Archive with 1 entries (1 files):
- jcm-3704587-supplementary.pdf
